# Supplementary material for: Vapour Pressure Deficit (VPD) Drives the Balance of Hydraulic-Related Anatomical Traits in Lettuce Leaves
Source: Plants (Basel). 2022 Sep 11;11(18):2369. doi: 10.3390/plants11182369 (PMC9502365; doi:10.3390/plants11182369)
Supplement: Supplementary file 1 [file plants-11-02369-s001.zip]

Archive with 1 entries (1 files):
- plants-1877627-supplementary.pdf
